# Supplementary material for: Multi-Level Protocol for Mechanistic Reaction Studies Using Semi-Local Fitted Potential Energy Surfaces
Source: Int J Mol Sci. 2024 Aug 5;25(15):8530. doi: 10.3390/ijms25158530 (PMC11312657; doi:10.3390/ijms25158530)
Supplement: Supplementary file 1 [file ijms-25-08530-s001.zip]

Archive with 1 entries (1 files):
- ijms-3105833-supplementary.pdf
